# Supplementary material for: Endothelial Damage in Sepsis: The Interplay of Coagulopathy, Capillary Leak, and Vasoplegia—A Physiopathological Study
Source: Clin Pract. 2025 Jun 25;15(7):120. doi: 10.3390/clinpract15070120 (PMC12293470; doi:10.3390/clinpract15070120)
Supplement: Supplementary file 1 [file clinpract-15-00120-s001.zip]

Archive with 1 entries (1 files):
- clinpract-3687068-supplementary.pdf
